# Supplementary material for: Kinetic analysis of felines landing from different heights
Source: PeerJ. 2019 Nov 12;7:e8007. doi: 10.7717/peerj.8007 (PMC6857581; doi:10.7717/peerj.8007)
Supplement: Supplemental Information 1 [file peerj-07-8007-s001.xlsx]

## Sheet: Sheet1
Data1: The data of paw contact area (PCA, cm2) in different heights. FR=Fore right, FL=Fore left, HR=Hind right, HL=Hind left, FLS=Forelimbs, HLS=Hind limbs.
30cm
FR	FL	HR	HL	FLS	HLS
2.8	3	3	4.8	5.8	7.8
3	3	3	3.8	6	6.8
2.2	2.2	3.5	4	4.4	7.5
3	3.2	4.2	3.5	6.2	7.7
2.8	2.8	3.5	3.8	5.6	7.3
2.8	2.2	3.5	4.8	5	8.3
3.5	3.5	4.5	3.8	7	8.3
50cm
FR	FL	HR	HL	FLS	HLS
2.2	2.2	4.5	4.5	4.4	9
3	2.8	3.2	4.5	5.8	7.7
3.2	3.2	4.2	4.2	6.4	8.4
3	4	4	4.2	7	8.2
3.2	2.8	3.5	3.2	6	6.7
3.5	3	4.8	4	6.5	8.8
3.5	3.2	3.8	5.2	6.7	9
70cm
FR	FL	HR	HL	FLS	HLS
3.2	3.2	4.5	5	6.4	9.5
3.5	2.8	4.2	5.2	6.3	9.4
3.5	3.5	5	5	7	10
3.5	3.5	5.5	5.2	7	10.7
3.2	4	5.2	4.8	7.2	10
3	3	4.2	5	6	9.2
3.2	3.5	5.5	5.5	6.7	11
90cm
FR	FL	HR	HL	FLS	HLS
4	4.2	5	5.5	8.2	10.5
4.5	3.8	4.8	5.2	8.3	10
3.8	3.5	5.2	5.8	7.3	11
3.2	4.5	5.5	4.8	7.7	10.3
3.8	3	5	4	6.8	9
3	3.1	4.3	4.3	6.1	8.6
2.9	3.8	4	4.1	6.7	8.1
