# Supplementary material for: Kinetic analysis of felines landing from different heights
Source: PeerJ. 2019 Nov 12;7:e8007. doi: 10.7717/peerj.8007 (PMC6857581; doi:10.7717/peerj.8007)
Supplement: Supplemental Information 2 [file peerj-07-8007-s002.xlsx]

## Sheet: Sheet1
	Data2: The data of peak vertical force (PVF，%BW) in different heights. FR=Fore right, FL=Fore left, HR=Hind right, HL=Hind left, FLS=Forelimbs, HLS=Hind limbs
	30cm
	FR	FL	HR	HL	FLS	HLS
	84.6	72.2	60.6	60.8	156.8	121.4
	74.8	68	61.1	64.2	142.8	125.3
	69.3	75.3	62.3	61.6	144.6	123.9
	77.8	76.5	59.3	63.7	154.3	123
	81.2	74.8	58.1	59.9	156	118
	73.5	91.8	63.1	62.7	165.3	125.8
	74.4	69.7	61	62.4	144.1	123.4
	50cm
	FR	FL	HR	HL	FLS	HLS
	110.8	107.1	84.1	84.6	217.9	168.7
	112.6	86.3	83.6	81.2	198.9	164.8
	96.9	94.7	85	80.7	191.6	165.7
	99	106.2	85.3	83.7	205.2	169
	118.5	86.3	79.5	87.5	204.8	167
	95.2	86.7	79.9	82.4	181.9	162.3
	98.6	95.2	80.5	86.3	193.8	166.8
	70cm
	FR	FL	HR	HL	FLS	HLS
	126.2	108.3	86.7	103.2	234.5	189.9
	119.2	100.9	96.1	97.7	220.1	193.8
	127	100.3	106.4	102.4	227.3	208.8
	104.5	107.4	91.3	118.7	211.9	210
	124.1	96.9	113.2	91.2	221	204.4
	112.3	116	102.4	102.8	228.3	205.2
	109	113	95.6	109	222	204.6
	90cm
	FR	FL	HR	HL	FLS	HLS
	154.7	121.2	119.7	115.7	275.9	235.4
	158.1	130.6	115.6	117.6	288.7	233.2
	159.1	128.3	132.1	122.1	287.4	254.2
	154.4	133	119.8	119.8	287.4	239.6
	146.6	115.4	114.7	114.7	262	229.4
	133	116.4	110.9	118.9	249.4	229.8
	142.3	135.5	128.7	116.7	277.8	245.4
